# Supplementary material for: Temporal integration of infrasound at threshold
Source: PLoS One. 2023 Jul 31;18(7):e0289216. doi: 10.1371/journal.pone.0289216 (PMC10389702; doi:10.1371/journal.pone.0289216)
Supplement: S1 Data — Contains for all listeners and experimental conditions the measured detection thresholds. (CSV) [file pone.0289216.s001.csv]

Listener	Condition	StimulusName	StimulusDuration	ThresholdLevel
1	16Hz_3C	MB1	0.375	103.5
1	16Hz_3C	MB2	0.75	101.25
1	16Hz_3C	MB3	1.125	99
1	16Hz_3C	MB4	1.5	98.5
1	16Hz_3C	PB0	0.375	103.5
1	16Hz_3C	PB1	0.5625	100.25
1	16Hz_3C	PB2	0.75	99.75
1	16Hz_3C	PB6	1.5	97.5
1	16Hz_3C	MB1	0.375	102
1	16Hz_3C	MB2	0.75	99.25
1	16Hz_3C	MB3	1.125	95.5
1	16Hz_3C	MB4	1.5	100.25
1	16Hz_3C	PB0	0.375	102
1	16Hz_3C	PB1	0.5625	98.75
1	16Hz_3C	PB2	0.75	99.5
1	16Hz_3C	PB6	1.5	99
1	16Hz_3C	MB1	0.375	100.75
1	16Hz_3C	MB2	0.75	101
1	16Hz_3C	MB3	1.125	99
1	16Hz_3C	MB4	1.5	100
1	16Hz_3C	PB0	0.375	100.75
1	16Hz_3C	PB1	0.5625	100.5
1	16Hz_3C	PB2	0.75	97.5
1	16Hz_3C	PB6	1.5	95.75
1	16Hz_6C	MB1	0.75	103.75
1	16Hz_6C	MB2	1.5	101.5
1	16Hz_6C	MB3	2.25	101.75
1	16Hz_6C	MB4	3	102
1	16Hz_6C	PB0	0.75	103.75
1	16Hz_6C	PB1	1.125	101
1	16Hz_6C	PB2	1.5	99.75
1	16Hz_6C	PB6	3	98
1	16Hz_6C	MB1	0.75	101.5
1	16Hz_6C	MB2	1.5	99.5
1	16Hz_6C	MB3	2.25	98.75
1	16Hz_6C	MB4	3	99
1	16Hz_6C	PB0	0.75	101.5
1	16Hz_6C	PB1	1.125	97
1	16Hz_6C	PB2	1.5	97.5
1	16Hz_6C	PB6	3	96.25
1	16Hz_6C	MB1	0.75	98
1	16Hz_6C	MB2	1.5	97
1	16Hz_6C	MB3	2.25	95.5
1	16Hz_6C	MB4	3	98.25
1	16Hz_6C	PB0	0.75	98
1	16Hz_6C	PB1	1.125	96.25
1	16Hz_6C	PB2	1.5	94.25
1	16Hz_6C	PB6	3	95.5
1	8Hz_3C	MB1	0.75	116
1	8Hz_3C	MB2	1.5	114.5
1	8Hz_3C	MB3	2.25	113.5
1	8Hz_3C	MB4	3	115.25
1	8Hz_3C	PB0	0.75	116
1	8Hz_3C	PB1	1.125	114.75
1	8Hz_3C	PB2	1.5	111
1	8Hz_3C	PB6	3	108.5
1	8Hz_3C	MB1	0.75	116.5
1	8Hz_3C	MB2	1.5	115
1	8Hz_3C	MB3	2.25	113.5
1	8Hz_3C	MB4	3	111
1	8Hz_3C	PB0	0.75	116.5
1	8Hz_3C	PB1	1.125	108
1	8Hz_3C	PB2	1.5	110.75
1	8Hz_3C	PB6	3	110
1	8Hz_3C	MB1	0.75	114
1	8Hz_3C	MB2	1.5	113
1	8Hz_3C	MB3	2.25	112.5
1	8Hz_3C	MB4	3	110.75
1	8Hz_3C	PB0	0.75	114
1	8Hz_3C	PB1	1.125	111.75
1	8Hz_3C	PB2	1.5	108.75
1	8Hz_3C	PB6	3	109.25
2	16Hz_3C	MB1	0.375	103.25
2	16Hz_3C	MB2	0.75	96
2	16Hz_3C	MB3	1.125	96.5
2	16Hz_3C	MB4	1.5	94.75
2	16Hz_3C	PB0	0.375	103.25
2	16Hz_3C	PB1	0.5625	94
2	16Hz_3C	PB2	0.75	93.75
2	16Hz_3C	PB6	1.5	92
2	16Hz_3C	MB1	0.375	97.5
2	16Hz_3C	MB2	0.75	97.75
2	16Hz_3C	MB3	1.125	95.25
2	16Hz_3C	MB4	1.5	96.5
2	16Hz_3C	PB0	0.375	97.5
2	16Hz_3C	PB1	0.5625	97.25
2	16Hz_3C	PB2	0.75	94
2	16Hz_3C	PB6	1.5	93.5
2	16Hz_3C	MB1	0.375	100.25
2	16Hz_3C	MB2	0.75	94.25
2	16Hz_3C	MB3	1.125	97.25
2	16Hz_3C	MB4	1.5	95.5
2	16Hz_3C	PB0	0.375	100.25
2	16Hz_3C	PB1	0.5625	94.25
2	16Hz_3C	PB2	0.75	96
2	16Hz_3C	PB6	1.5	91.25
2	16Hz_6C	MB1	0.75	94.75
2	16Hz_6C	MB2	1.5	94.25
2	16Hz_6C	MB3	2.25	92.25
2	16Hz_6C	MB4	3	93.5
2	16Hz_6C	PB0	0.75	94.75
2	16Hz_6C	PB1	1.125	91.75
2	16Hz_6C	PB2	1.5	93
2	16Hz_6C	PB6	3	91.5
2	16Hz_6C	MB1	0.75	93.25
2	16Hz_6C	MB2	1.5	94.25
2	16Hz_6C	MB3	2.25	89.75
2	16Hz_6C	MB4	3	94
2	16Hz_6C	PB0	0.75	93.25
2	16Hz_6C	PB1	1.125	92.5
2	16Hz_6C	PB2	1.5	93.25
2	16Hz_6C	PB6	3	88.5
2	16Hz_6C	MB1	0.75	95.5
2	16Hz_6C	MB2	1.5	94
2	16Hz_6C	MB3	2.25	94.75
2	16Hz_6C	MB4	3	90.75
2	16Hz_6C	PB0	0.75	95.5
2	16Hz_6C	PB1	1.125	92.75
2	16Hz_6C	PB2	1.5	91.5
2	16Hz_6C	PB6	3	90.5
2	8Hz_3C	MB1	0.75	107.25
2	8Hz_3C	MB2	1.5	112
2	8Hz_3C	MB3	2.25	109.5
2	8Hz_3C	MB4	3	108.25
2	8Hz_3C	PB0	0.75	107.25
2	8Hz_3C	PB1	1.125	107
2	8Hz_3C	PB2	1.5	106.25
2	8Hz_3C	PB6	3	105.5
2	8Hz_3C	MB1	0.75	109.75
2	8Hz_3C	MB2	1.5	107
2	8Hz_3C	MB3	2.25	107
2	8Hz_3C	MB4	3	109.5
2	8Hz_3C	PB0	0.75	109.75
2	8Hz_3C	PB1	1.125	105.25
2	8Hz_3C	PB2	1.5	107
2	8Hz_3C	PB6	3	105
2	8Hz_3C	MB1	0.75	111
2	8Hz_3C	MB2	1.5	110.75
2	8Hz_3C	MB3	2.25	107
2	8Hz_3C	MB4	3	109.5
2	8Hz_3C	PB0	0.75	111
2	8Hz_3C	PB1	1.125	111
2	8Hz_3C	PB2	1.5	110
2	8Hz_3C	PB6	3	107.25
3	16Hz_3C	MB1	0.375	91.25
3	16Hz_3C	MB2	0.75	91.5
3	16Hz_3C	MB3	1.125	86.5
3	16Hz_3C	MB4	1.5	88.25
3	16Hz_3C	PB0	0.375	91.25
3	16Hz_3C	PB1	0.5625	92
3	16Hz_3C	PB2	0.75	89
3	16Hz_3C	PB6	1.5	87.25
3	16Hz_3C	MB1	0.375	93.25
3	16Hz_3C	MB2	0.75	83.75
3	16Hz_3C	MB3	1.125	89.5
3	16Hz_3C	MB4	1.5	91.5
3	16Hz_3C	PB0	0.375	93.25
3	16Hz_3C	PB1	0.5625	92
3	16Hz_3C	PB2	0.75	90.5
3	16Hz_3C	PB6	1.5	91
3	16Hz_3C	MB1	0.375	95.25
3	16Hz_3C	MB2	0.75	90.5
3	16Hz_3C	MB3	1.125	89.75
3	16Hz_3C	MB4	1.5	90
3	16Hz_3C	PB0	0.375	95.25
3	16Hz_3C	PB1	0.5625	90.5
3	16Hz_3C	PB2	0.75	89
3	16Hz_3C	PB6	1.5	87.5
3	16Hz_6C	MB1	0.75	94
3	16Hz_6C	MB2	1.5	93
3	16Hz_6C	MB3	2.25	90.5
3	16Hz_6C	MB4	3	91
3	16Hz_6C	PB0	0.75	94
3	16Hz_6C	PB1	1.125	93.5
3	16Hz_6C	PB2	1.5	89.75
3	16Hz_6C	PB6	3	91
3	16Hz_6C	MB1	0.75	91.75
3	16Hz_6C	MB2	1.5	92.5
3	16Hz_6C	MB3	2.25	93
3	16Hz_6C	MB4	3	89.75
3	16Hz_6C	PB0	0.75	91.75
3	16Hz_6C	PB1	1.125	91
3	16Hz_6C	PB2	1.5	88.75
3	16Hz_6C	PB6	3	85
3	16Hz_6C	MB1	0.75	92.25
3	16Hz_6C	MB2	1.5	90.5
3	16Hz_6C	MB3	2.25	91.25
3	16Hz_6C	MB4	3	90.5
3	16Hz_6C	PB0	0.75	92.25
3	16Hz_6C	PB1	1.125	90.25
3	16Hz_6C	PB2	1.5	86.5
3	16Hz_6C	PB6	3	89.5
3	8Hz_3C	MB1	0.75	112
3	8Hz_3C	MB2	1.5	108.2
3	8Hz_3C	MB3	2.25	108.95
3	8Hz_3C	MB4	3	111.55
3	8Hz_3C	PB0	0.75	112
3	8Hz_3C	PB1	1.125	109.45
3	8Hz_3C	PB2	1.5	106.7
3	8Hz_3C	PB6	3	107.45
3	8Hz_3C	MB1	0.75	109.25
3	8Hz_3C	MB2	1.5	110.5
3	8Hz_3C	MB3	2.25	110
3	8Hz_3C	MB4	3	107.5
3	8Hz_3C	PB0	0.75	109.25
3	8Hz_3C	PB1	1.125	109.25
3	8Hz_3C	PB2	1.5	105.75
3	8Hz_3C	PB6	3	105.5
3	8Hz_3C	MB1	0.75	109
3	8Hz_3C	MB2	1.5	108
3	8Hz_3C	MB3	2.25	110
3	8Hz_3C	MB4	3	104.75
3	8Hz_3C	PB0	0.75	109
3	8Hz_3C	PB1	1.125	105.75
3	8Hz_3C	PB2	1.5	105
3	8Hz_3C	PB6	3	102.25
4	16Hz_3C	MB1	0.375	96.5
4	16Hz_3C	MB2	0.75	95.5
4	16Hz_3C	MB3	1.125	92.75
4	16Hz_3C	MB4	1.5	92.5
4	16Hz_3C	PB0	0.375	96.5
4	16Hz_3C	PB1	0.5625	93
4	16Hz_3C	PB2	0.75	91.5
4	16Hz_3C	PB6	1.5	96.25
4	16Hz_3C	MB1	0.375	91.25
4	16Hz_3C	MB2	0.75	91.75
4	16Hz_3C	MB3	1.125	90.25
4	16Hz_3C	MB4	1.5	88.5
4	16Hz_3C	PB0	0.375	91.25
4	16Hz_3C	PB1	0.5625	90
4	16Hz_3C	PB2	0.75	89.25
4	16Hz_3C	PB6	1.5	88.25
4	16Hz_3C	MB1	0.375	99.75
4	16Hz_3C	MB2	0.75	95
4	16Hz_3C	MB3	1.125	94
4	16Hz_3C	MB4	1.5	89.5
4	16Hz_3C	PB0	0.375	99.75
4	16Hz_3C	PB1	0.5625	98.5
4	16Hz_3C	PB2	0.75	88
4	16Hz_3C	PB6	1.5	87.75
4	16Hz_6C	MB1	0.75	99.5
4	16Hz_6C	MB2	1.5	93.25
4	16Hz_6C	MB3	2.25	98.25
4	16Hz_6C	MB4	3	93.5
4	16Hz_6C	PB0	0.75	99.5
4	16Hz_6C	PB1	1.125	94
4	16Hz_6C	PB2	1.5	95
4	16Hz_6C	PB6	3	94.5
4	16Hz_6C	MB1	0.75	89.25
4	16Hz_6C	MB2	1.5	89.5
4	16Hz_6C	MB3	2.25	85.5
4	16Hz_6C	MB4	3	89.75
4	16Hz_6C	PB0	0.75	89.25
4	16Hz_6C	PB1	1.125	90.5
4	16Hz_6C	PB2	1.5	89.75
4	16Hz_6C	PB6	3	86.25
4	16Hz_6C	MB1	0.75	89.75
4	16Hz_6C	MB2	1.5	88.25
4	16Hz_6C	MB3	2.25	91
4	16Hz_6C	MB4	3	88.75
4	16Hz_6C	PB0	0.75	89.75
4	16Hz_6C	PB1	1.125	87.5
4	16Hz_6C	PB2	1.5	87.5
4	16Hz_6C	PB6	3	86.5
4	8Hz_3C	MB1	0.75	112.75
4	8Hz_3C	MB2	1.5	114
4	8Hz_3C	MB3	2.25	116
4	8Hz_3C	MB4	3	114
4	8Hz_3C	PB0	0.75	112.75
4	8Hz_3C	PB1	1.125	113
4	8Hz_3C	PB2	1.5	113
4	8Hz_3C	PB6	3	111.5
4	8Hz_3C	MB1	0.75	110.5
4	8Hz_3C	MB2	1.5	110.5
4	8Hz_3C	MB3	2.25	108.5
4	8Hz_3C	MB4	3	110.25
4	8Hz_3C	PB0	0.75	110.5
4	8Hz_3C	PB1	1.125	107.25
4	8Hz_3C	PB2	1.5	107
4	8Hz_3C	PB6	3	104.5
4	8Hz_3C	MB1	0.75	111.75
4	8Hz_3C	MB2	1.5	109.25
4	8Hz_3C	MB3	2.25	113.25
4	8Hz_3C	MB4	3	110.5
4	8Hz_3C	PB0	0.75	111.75
4	8Hz_3C	PB1	1.125	109.5
4	8Hz_3C	PB2	1.5	109.25
4	8Hz_3C	PB6	3	108.25
5	16Hz_3C	MB1	0.375	96.5
5	16Hz_3C	MB2	0.75	89.25
5	16Hz_3C	MB3	1.125	89.5
5	16Hz_3C	MB4	1.5	92.75
5	16Hz_3C	PB0	0.375	96.5
5	16Hz_3C	PB1	0.5625	88.75
5	16Hz_3C	PB2	0.75	90.5
5	16Hz_3C	PB6	1.5	87.75
5	16Hz_3C	MB1	0.375	94
5	16Hz_3C	MB2	0.75	91.75
5	16Hz_3C	MB3	1.125	92.5
5	16Hz_3C	MB4	1.5	91.5
5	16Hz_3C	PB0	0.375	94
5	16Hz_3C	PB1	0.5625	89.75
5	16Hz_3C	PB2	0.75	87.75
5	16Hz_3C	PB6	1.5	91.5
5	16Hz_3C	MB1	0.375	97.5
5	16Hz_3C	MB2	0.75	93.25
5	16Hz_3C	MB3	1.125	90.75
5	16Hz_3C	MB4	1.5	91
5	16Hz_3C	PB0	0.375	97.5
5	16Hz_3C	PB1	0.5625	92
5	16Hz_3C	PB2	0.75	87
5	16Hz_3C	PB6	1.5	89.75
5	16Hz_6C	MB1	0.75	90.5
5	16Hz_6C	MB2	1.5	92.25
5	16Hz_6C	MB3	2.25	88.75
5	16Hz_6C	MB4	3	87.75
5	16Hz_6C	PB0	0.75	90.5
5	16Hz_6C	PB1	1.125	86
5	16Hz_6C	PB2	1.5	85.75
5	16Hz_6C	PB6	3	87.25
5	16Hz_6C	MB1	0.75	88.75
5	16Hz_6C	MB2	1.5	93.75
5	16Hz_6C	MB3	2.25	90
5	16Hz_6C	MB4	3	91.5
5	16Hz_6C	PB0	0.75	88.75
5	16Hz_6C	PB1	1.125	87.5
5	16Hz_6C	PB2	1.5	88.25
5	16Hz_6C	PB6	3	91
5	16Hz_6C	MB1	0.75	91.5
5	16Hz_6C	MB2	1.5	89.75
5	16Hz_6C	MB3	2.25	89.25
5	16Hz_6C	MB4	3	87.5
5	16Hz_6C	PB0	0.75	91.5
5	16Hz_6C	PB1	1.125	93.5
5	16Hz_6C	PB2	1.5	87
5	16Hz_6C	PB6	3	86
5	8Hz_3C	MB1	0.75	102.5
5	8Hz_3C	MB2	1.5	101.75
5	8Hz_3C	MB3	2.25	100.5
5	8Hz_3C	MB4	3	99.25
5	8Hz_3C	PB0	0.75	102.5
5	8Hz_3C	PB1	1.125	99.25
5	8Hz_3C	PB2	1.5	98.5
5	8Hz_3C	PB6	3	98
5	8Hz_3C	MB1	0.75	102
5	8Hz_3C	MB2	1.5	100.75
5	8Hz_3C	MB3	2.25	100.25
5	8Hz_3C	MB4	3	101.5
5	8Hz_3C	PB0	0.75	102
5	8Hz_3C	PB1	1.125	100.5
5	8Hz_3C	PB2	1.5	98.5
5	8Hz_3C	PB6	3	94
5	8Hz_3C	MB1	0.75	99
5	8Hz_3C	MB2	1.5	100.5
5	8Hz_3C	MB3	2.25	101.25
5	8Hz_3C	MB4	3	99.75
5	8Hz_3C	PB0	0.75	99
5	8Hz_3C	PB1	1.125	97.75
5	8Hz_3C	PB2	1.5	99.25
5	8Hz_3C	PB6	3	98.25
6	16Hz_3C	MB1	0.375	101
6	16Hz_3C	MB2	0.75	97.5
6	16Hz_3C	MB3	1.125	98.5
6	16Hz_3C	MB4	1.5	97.75
6	16Hz_3C	PB0	0.375	101
6	16Hz_3C	PB1	0.5625	98.5
6	16Hz_3C	PB2	0.75	96
6	16Hz_3C	PB6	1.5	96.5
6	16Hz_3C	MB1	0.375	101.5
6	16Hz_3C	MB2	0.75	97.25
6	16Hz_3C	MB3	1.125	94.5
6	16Hz_3C	MB4	1.5	95.75
6	16Hz_3C	PB0	0.375	101.5
6	16Hz_3C	PB1	0.5625	95.5
6	16Hz_3C	PB2	0.75	93.75
6	16Hz_3C	PB6	1.5	93.5
6	16Hz_3C	MB1	0.375	103
6	16Hz_3C	MB2	0.75	96.75
6	16Hz_3C	MB3	1.125	94.25
6	16Hz_3C	MB4	1.5	94.25
6	16Hz_3C	PB0	0.375	103
6	16Hz_3C	PB1	0.5625	96
6	16Hz_3C	PB2	0.75	91.75
6	16Hz_3C	PB6	1.5	91.5
6	16Hz_6C	MB1	0.75	99.75
6	16Hz_6C	MB2	1.5	97
6	16Hz_6C	MB3	2.25	98.5
6	16Hz_6C	MB4	3	97
6	16Hz_6C	PB0	0.75	99.75
6	16Hz_6C	PB1	1.125	95.75
6	16Hz_6C	PB2	1.5	96
6	16Hz_6C	PB6	3	95.5
6	16Hz_6C	MB1	0.75	96.5
6	16Hz_6C	MB2	1.5	95.5
6	16Hz_6C	MB3	2.25	94.5
6	16Hz_6C	MB4	3	93.75
6	16Hz_6C	PB0	0.75	96.5
6	16Hz_6C	PB1	1.125	92.75
6	16Hz_6C	PB2	1.5	91.75
6	16Hz_6C	PB6	3	89.75
6	16Hz_6C	MB1	0.75	96
6	16Hz_6C	MB2	1.5	94
6	16Hz_6C	MB3	2.25	90.5
6	16Hz_6C	MB4	3	92.5
6	16Hz_6C	PB0	0.75	96
6	16Hz_6C	PB1	1.125	92.25
6	16Hz_6C	PB2	1.5	92.5
6	16Hz_6C	PB6	3	88
6	8Hz_3C	MB1	0.75	114.5
6	8Hz_3C	MB2	1.5	111
6	8Hz_3C	MB3	2.25	110
6	8Hz_3C	MB4	3	109.75
6	8Hz_3C	PB0	0.75	114.5
6	8Hz_3C	PB1	1.125	108
6	8Hz_3C	PB2	1.5	107.25
6	8Hz_3C	PB6	3	105.75
6	8Hz_3C	MB1	0.75	109.75
6	8Hz_3C	MB2	1.5	105.5
6	8Hz_3C	MB3	2.25	107.5
6	8Hz_3C	MB4	3	106.75
6	8Hz_3C	PB0	0.75	109.75
6	8Hz_3C	PB1	1.125	105.5
6	8Hz_3C	PB2	1.5	102.5
6	8Hz_3C	PB6	3	103.25
6	8Hz_3C	MB1	0.75	109.25
6	8Hz_3C	MB2	1.5	108.25
6	8Hz_3C	MB3	2.25	108.75
6	8Hz_3C	MB4	3	104.25
6	8Hz_3C	PB0	0.75	109.25
6	8Hz_3C	PB1	1.125	105.75
6	8Hz_3C	PB2	1.5	102.25
6	8Hz_3C	PB6	3	105.5
7	16Hz_3C	MB1	0.375	94.25
7	16Hz_3C	MB2	0.75	87.25
7	16Hz_3C	MB3	1.125	89.5
7	16Hz_3C	MB4	1.5	85.75
7	16Hz_3C	PB0	0.375	94.25
7	16Hz_3C	PB1	0.5625	92.25
7	16Hz_3C	PB2	0.75	85.5
7	16Hz_3C	PB6	1.5	87.25
7	16Hz_3C	MB1	0.375	86
7	16Hz_3C	MB2	0.75	87.75
7	16Hz_3C	MB3	1.125	86.25
7	16Hz_3C	MB4	1.5	85.25
7	16Hz_3C	PB0	0.375	86
7	16Hz_3C	PB1	0.5625	86.75
7	16Hz_3C	PB2	0.75	84.5
7	16Hz_3C	PB6	1.5	84
7	16Hz_3C	MB1	0.375	87.5
7	16Hz_3C	MB2	0.75	85.75
7	16Hz_3C	MB3	1.125	85.5
7	16Hz_3C	MB4	1.5	80.75
7	16Hz_3C	PB0	0.375	87.5
7	16Hz_3C	PB1	0.5625	84.5
7	16Hz_3C	PB2	0.75	80.25
7	16Hz_3C	PB6	1.5	79.5
7	16Hz_6C	MB1	0.75	85
7	16Hz_6C	MB2	1.5	89.25
7	16Hz_6C	MB3	2.25	89
7	16Hz_6C	MB4	3	87.25
7	16Hz_6C	PB0	0.75	85
7	16Hz_6C	PB1	1.125	85.5
7	16Hz_6C	PB2	1.5	82.5
7	16Hz_6C	PB6	3	79.75
7	16Hz_6C	MB1	0.75	84
7	16Hz_6C	MB2	1.5	85.5
7	16Hz_6C	MB3	2.25	87.25
7	16Hz_6C	MB4	3	83.5
7	16Hz_6C	PB0	0.75	84
7	16Hz_6C	PB1	1.125	84.5
7	16Hz_6C	PB2	1.5	80.5
7	16Hz_6C	PB6	3	79.5
7	16Hz_6C	MB1	0.75	86.5
7	16Hz_6C	MB2	1.5	85.5
7	16Hz_6C	MB3	2.25	81.75
7	16Hz_6C	MB4	3	85.5
7	16Hz_6C	PB0	0.75	86.5
7	16Hz_6C	PB1	1.125	81.75
7	16Hz_6C	PB2	1.5	82
7	16Hz_6C	PB6	3	84.5
7	8Hz_3C	MB1	0.75	105.25
7	8Hz_3C	MB2	1.5	105.5
7	8Hz_3C	MB3	2.25	103.5
7	8Hz_3C	MB4	3	102.75
7	8Hz_3C	PB0	0.75	105.25
7	8Hz_3C	PB1	1.125	103.25
7	8Hz_3C	PB2	1.5	96.75
7	8Hz_3C	PB6	3	100.25
7	8Hz_3C	MB1	0.75	105.5
7	8Hz_3C	MB2	1.5	101.25
7	8Hz_3C	MB3	2.25	101
7	8Hz_3C	MB4	3	102
7	8Hz_3C	PB0	0.75	105.5
7	8Hz_3C	PB1	1.125	98.5
7	8Hz_3C	PB2	1.5	99.5
7	8Hz_3C	PB6	3	96.5
7	8Hz_3C	MB1	0.75	97.25
7	8Hz_3C	MB2	1.5	103
7	8Hz_3C	MB3	2.25	102
7	8Hz_3C	MB4	3	102.75
7	8Hz_3C	PB0	0.75	97.25
7	8Hz_3C	PB1	1.125	101
7	8Hz_3C	PB2	1.5	99.25
7	8Hz_3C	PB6	3	98.5
8	16Hz_3C	MB1	0.375	93
8	16Hz_3C	MB2	0.75	91.5
8	16Hz_3C	MB3	1.125	92.25
8	16Hz_3C	MB4	1.5	91
8	16Hz_3C	PB0	0.375	93
8	16Hz_3C	PB1	0.5625	90.5
8	16Hz_3C	PB2	0.75	91
8	16Hz_3C	PB6	1.5	86.75
8	16Hz_3C	MB1	0.375	91.5
8	16Hz_3C	MB2	0.75	91.25
8	16Hz_3C	MB3	1.125	90
8	16Hz_3C	MB4	1.5	89
8	16Hz_3C	PB0	0.375	91.5
8	16Hz_3C	PB1	0.5625	88.25
8	16Hz_3C	PB2	0.75	90
8	16Hz_3C	PB6	1.5	86.5
8	16Hz_3C	MB1	0.375	93.75
8	16Hz_3C	MB2	0.75	91.25
8	16Hz_3C	MB3	1.125	90.25
8	16Hz_3C	MB4	1.5	87.75
8	16Hz_3C	PB0	0.375	93.75
8	16Hz_3C	PB1	0.5625	91.5
8	16Hz_3C	PB2	0.75	90.5
8	16Hz_3C	PB6	1.5	86.75
8	16Hz_6C	MB1	0.75	97.5
8	16Hz_6C	MB2	1.5	93
8	16Hz_6C	MB3	2.25	91.25
8	16Hz_6C	MB4	3	90.25
8	16Hz_6C	PB0	0.75	97.5
8	16Hz_6C	PB1	1.125	89.25
8	16Hz_6C	PB2	1.5	92.25
8	16Hz_6C	PB6	3	87
8	16Hz_6C	MB1	0.75	91.75
8	16Hz_6C	MB2	1.5	89
8	16Hz_6C	MB3	2.25	86.75
8	16Hz_6C	MB4	3	89.5
8	16Hz_6C	PB0	0.75	91.75
8	16Hz_6C	PB1	1.125	91.75
8	16Hz_6C	PB2	1.5	88.5
8	16Hz_6C	PB6	3	85.5
8	16Hz_6C	MB1	0.75	90.25
8	16Hz_6C	MB2	1.5	92.5
8	16Hz_6C	MB3	2.25	87.75
8	16Hz_6C	MB4	3	87
8	16Hz_6C	PB0	0.75	90.25
8	16Hz_6C	PB1	1.125	90
8	16Hz_6C	PB2	1.5	85.5
8	16Hz_6C	PB6	3	84.75
8	8Hz_3C	MB1	0.75	105.5
8	8Hz_3C	MB2	1.5	102.75
8	8Hz_3C	MB3	2.25	102.25
8	8Hz_3C	MB4	3	104.5
8	8Hz_3C	PB0	0.75	105.5
8	8Hz_3C	PB1	1.125	103.75
8	8Hz_3C	PB2	1.5	102.5
8	8Hz_3C	PB6	3	96.75
8	8Hz_3C	MB1	0.75	105.5
8	8Hz_3C	MB2	1.5	103.25
8	8Hz_3C	MB3	2.25	103
8	8Hz_3C	MB4	3	102.25
8	8Hz_3C	PB0	0.75	105.5
8	8Hz_3C	PB1	1.125	102.5
8	8Hz_3C	PB2	1.5	98
8	8Hz_3C	PB6	3	100.25
8	8Hz_3C	MB1	0.75	102.25
8	8Hz_3C	MB2	1.5	98
8	8Hz_3C	MB3	2.25	99.5
8	8Hz_3C	MB4	3	100.75
8	8Hz_3C	PB0	0.75	102.25
8	8Hz_3C	PB1	1.125	101.75
8	8Hz_3C	PB2	1.5	100
8	8Hz_3C	PB6	3	96.5
9	16Hz_3C	MB1	0.375	97
9	16Hz_3C	MB2	0.75	92.5
9	16Hz_3C	MB3	1.125	92.25
9	16Hz_3C	MB4	1.5	89.75
9	16Hz_3C	PB0	0.375	97
9	16Hz_3C	PB1	0.5625	92.25
9	16Hz_3C	PB2	0.75	85.25
9	16Hz_3C	PB6	1.5	88.5
9	16Hz_3C	MB1	0.375	92.25
9	16Hz_3C	MB2	0.75	88
9	16Hz_3C	MB3	1.125	92.25
9	16Hz_3C	MB4	1.5	83
9	16Hz_3C	PB0	0.375	92.25
9	16Hz_3C	PB1	0.5625	87.5
9	16Hz_3C	PB2	0.75	90
9	16Hz_3C	PB6	1.5	82.25
9	16Hz_3C	MB1	0.375	95.75
9	16Hz_3C	MB2	0.75	88
9	16Hz_3C	MB3	1.125	87.5
9	16Hz_3C	MB4	1.5	89.5
9	16Hz_3C	PB0	0.375	95.75
9	16Hz_3C	PB1	0.5625	86.75
9	16Hz_3C	PB2	0.75	83.5
9	16Hz_3C	PB6	1.5	84.75
9	16Hz_6C	MB1	0.75	84.5
9	16Hz_6C	MB2	1.5	88.25
9	16Hz_6C	MB3	2.25	83.25
9	16Hz_6C	MB4	3	85
9	16Hz_6C	PB0	0.75	84.5
9	16Hz_6C	PB1	1.125	87
9	16Hz_6C	PB2	1.5	80
9	16Hz_6C	PB6	3	83
9	16Hz_6C	MB1	0.75	91.5
9	16Hz_6C	MB2	1.5	86
9	16Hz_6C	MB3	2.25	89
9	16Hz_6C	MB4	3	89
9	16Hz_6C	PB0	0.75	91.5
9	16Hz_6C	PB1	1.125	87
9	16Hz_6C	PB2	1.5	84.25
9	16Hz_6C	PB6	3	86.5
9	16Hz_6C	MB1	0.75	85.5
9	16Hz_6C	MB2	1.5	83.5
9	16Hz_6C	MB3	2.25	85
9	16Hz_6C	MB4	3	80.5
9	16Hz_6C	PB0	0.75	85.5
9	16Hz_6C	PB1	1.125	80
9	16Hz_6C	PB2	1.5	77
9	16Hz_6C	PB6	3	85.75
9	8Hz_3C	MB1	0.75	104.25
9	8Hz_3C	MB2	1.5	104
9	8Hz_3C	MB3	2.25	105.5
9	8Hz_3C	MB4	3	101
9	8Hz_3C	PB0	0.75	104.25
9	8Hz_3C	PB1	1.125	100.5
9	8Hz_3C	PB2	1.5	103.25
9	8Hz_3C	PB6	3	100
9	8Hz_3C	MB1	0.75	104.5
9	8Hz_3C	MB2	1.5	103.75
9	8Hz_3C	MB3	2.25	104
9	8Hz_3C	MB4	3	102.75
9	8Hz_3C	PB0	0.75	104.5
9	8Hz_3C	PB1	1.125	101
9	8Hz_3C	PB2	1.5	102.5
9	8Hz_3C	PB6	3	102.75
9	8Hz_3C	MB1	0.75	100.75
9	8Hz_3C	MB2	1.5	100.25
9	8Hz_3C	MB3	2.25	101.75
9	8Hz_3C	MB4	3	96.75
9	8Hz_3C	PB0	0.75	100.75
9	8Hz_3C	PB1	1.125	99.75
9	8Hz_3C	PB2	1.5	101.75
9	8Hz_3C	PB6	3	101.5
10	16Hz_3C	MB1	0.375	100.5
10	16Hz_3C	MB2	0.75	97.5
10	16Hz_3C	MB3	1.125	94.75
10	16Hz_3C	MB4	1.5	93.75
10	16Hz_3C	PB0	0.375	100.5
10	16Hz_3C	PB1	0.5625	95
10	16Hz_3C	PB2	0.75	93.5
10	16Hz_3C	PB6	1.5	93.5
10	16Hz_3C	MB1	0.375	97
10	16Hz_3C	MB2	0.75	93.5
10	16Hz_3C	MB3	1.125	92.5
10	16Hz_3C	MB4	1.5	95.25
10	16Hz_3C	PB0	0.375	97
10	16Hz_3C	PB1	0.5625	95.75
10	16Hz_3C	PB2	0.75	93.75
10	16Hz_3C	PB6	1.5	91.75
10	16Hz_3C	MB1	0.375	95.25
10	16Hz_3C	MB2	0.75	93
10	16Hz_3C	MB3	1.125	94.5
10	16Hz_3C	MB4	1.5	94.5
10	16Hz_3C	PB0	0.375	95.25
10	16Hz_3C	PB1	0.5625	93.75
10	16Hz_3C	PB2	0.75	91.75
10	16Hz_3C	PB6	1.5	91
10	16Hz_6C	MB1	0.75	95.5
10	16Hz_6C	MB2	1.5	95.5
10	16Hz_6C	MB3	2.25	95
10	16Hz_6C	MB4	3	95.25
10	16Hz_6C	PB0	0.75	95.5
10	16Hz_6C	PB1	1.125	92.5
10	16Hz_6C	PB2	1.5	95
10	16Hz_6C	PB6	3	88.25
10	16Hz_6C	MB1	0.75	95
10	16Hz_6C	MB2	1.5	93.5
10	16Hz_6C	MB3	2.25	92.5
10	16Hz_6C	MB4	3	91.5
10	16Hz_6C	PB0	0.75	95
10	16Hz_6C	PB1	1.125	93.25
10	16Hz_6C	PB2	1.5	90.5
10	16Hz_6C	PB6	3	88.5
10	16Hz_6C	MB1	0.75	94.5
10	16Hz_6C	MB2	1.5	93.25
10	16Hz_6C	MB3	2.25	92.25
10	16Hz_6C	MB4	3	92.5
10	16Hz_6C	PB0	0.75	94.5
10	16Hz_6C	PB1	1.125	92.5
10	16Hz_6C	PB2	1.5	90.5
10	16Hz_6C	PB6	3	89.5
10	8Hz_3C	MB1	0.75	111.5
10	8Hz_3C	MB2	1.5	106.25
10	8Hz_3C	MB3	2.25	105.5
10	8Hz_3C	MB4	3	105.5
10	8Hz_3C	PB0	0.75	111.5
10	8Hz_3C	PB1	1.125	105.5
10	8Hz_3C	PB2	1.5	104.25
10	8Hz_3C	PB6	3	102
10	8Hz_3C	MB1	0.75	110.25
10	8Hz_3C	MB2	1.5	107.5
10	8Hz_3C	MB3	2.25	105
10	8Hz_3C	MB4	3	105
10	8Hz_3C	PB0	0.75	110.25
10	8Hz_3C	PB1	1.125	105
10	8Hz_3C	PB2	1.5	104
10	8Hz_3C	PB6	3	102
10	8Hz_3C	MB1	0.75	108.75
10	8Hz_3C	MB2	1.5	107.5
10	8Hz_3C	MB3	2.25	107
10	8Hz_3C	MB4	3	103
10	8Hz_3C	PB0	0.75	108.75
10	8Hz_3C	PB1	1.125	106.25
10	8Hz_3C	PB2	1.5	104.25
10	8Hz_3C	PB6	3	102.75
11	16Hz_3C	MB1	0.375	92.25
11	16Hz_3C	MB2	0.75	88.5
11	16Hz_3C	MB3	1.125	91.25
11	16Hz_3C	MB4	1.5	87.75
11	16Hz_3C	PB0	0.375	92.25
11	16Hz_3C	PB1	0.5625	91.5
11	16Hz_3C	PB2	0.75	85
11	16Hz_3C	PB6	1.5	85.75
11	16Hz_3C	MB1	0.375	93.75
11	16Hz_3C	MB2	0.75	89.75
11	16Hz_3C	MB3	1.125	89.75
11	16Hz_3C	MB4	1.5	90.25
11	16Hz_3C	PB0	0.375	93.75
11	16Hz_3C	PB1	0.5625	88.25
11	16Hz_3C	PB2	0.75	86
11	16Hz_3C	PB6	1.5	85
11	16Hz_3C	MB1	0.375	94.75
11	16Hz_3C	MB2	0.75	90.75
11	16Hz_3C	MB3	1.125	89.5
11	16Hz_3C	MB4	1.5	89
11	16Hz_3C	PB0	0.375	94.75
11	16Hz_3C	PB1	0.5625	89.5
11	16Hz_3C	PB2	0.75	87.75
11	16Hz_3C	PB6	1.5	85.25
11	16Hz_6C	MB1	0.75	89
11	16Hz_6C	MB2	1.5	87.5
11	16Hz_6C	MB3	2.25	86
11	16Hz_6C	MB4	3	86.5
11	16Hz_6C	PB0	0.75	89
11	16Hz_6C	PB1	1.125	86
11	16Hz_6C	PB2	1.5	82.75
11	16Hz_6C	PB6	3	83.75
11	16Hz_6C	MB1	0.75	91.5
11	16Hz_6C	MB2	1.5	87
11	16Hz_6C	MB3	2.25	86.25
11	16Hz_6C	MB4	3	83.75
11	16Hz_6C	PB0	0.75	91.5
11	16Hz_6C	PB1	1.125	87
11	16Hz_6C	PB2	1.5	85.5
11	16Hz_6C	PB6	3	79
11	16Hz_6C	MB1	0.75	91.25
11	16Hz_6C	MB2	1.5	87.5
11	16Hz_6C	MB3	2.25	85.5
11	16Hz_6C	MB4	3	87.25
11	16Hz_6C	PB0	0.75	91.25
11	16Hz_6C	PB1	1.125	90
11	16Hz_6C	PB2	1.5	83
11	16Hz_6C	PB6	3	83.25
11	8Hz_3C	MB1	0.75	106
11	8Hz_3C	MB2	1.5	102
11	8Hz_3C	MB3	2.25	105.25
11	8Hz_3C	MB4	3	101.5
11	8Hz_3C	PB0	0.75	106
11	8Hz_3C	PB1	1.125	103.5
11	8Hz_3C	PB2	1.5	105.5
11	8Hz_3C	PB6	3	100.75
11	8Hz_3C	MB1	0.75	106.5
11	8Hz_3C	MB2	1.5	102
11	8Hz_3C	MB3	2.25	102.5
11	8Hz_3C	MB4	3	101.5
11	8Hz_3C	PB0	0.75	106.5
11	8Hz_3C	PB1	1.125	102.25
11	8Hz_3C	PB2	1.5	98
11	8Hz_3C	PB6	3	100
11	8Hz_3C	MB1	0.75	103
11	8Hz_3C	MB2	1.5	104.75
11	8Hz_3C	MB3	2.25	101.75
11	8Hz_3C	MB4	3	103.25
11	8Hz_3C	PB0	0.75	103
11	8Hz_3C	PB1	1.125	99.5
11	8Hz_3C	PB2	1.5	101.5
11	8Hz_3C	PB6	3	99.25
12	16Hz_3C	MB1	0.375	95.5
12	16Hz_3C	MB2	0.75	89.25
12	16Hz_3C	MB3	1.125	88.25
12	16Hz_3C	MB4	1.5	89.5
12	16Hz_3C	PB0	0.375	95.5
12	16Hz_3C	PB1	0.5625	90.5
12	16Hz_3C	PB2	0.75	88
12	16Hz_3C	PB6	1.5	86.5
12	16Hz_3C	MB1	0.375	91
12	16Hz_3C	MB2	0.75	90.5
12	16Hz_3C	MB3	1.125	89.5
12	16Hz_3C	MB4	1.5	88
12	16Hz_3C	PB0	0.375	91
12	16Hz_3C	PB1	0.5625	90.5
12	16Hz_3C	PB2	0.75	88.5
12	16Hz_3C	PB6	1.5	87
12	16Hz_3C	MB1	0.375	91
12	16Hz_3C	MB2	0.75	86.25
12	16Hz_3C	MB3	1.125	87
12	16Hz_3C	MB4	1.5	88.5
12	16Hz_3C	PB0	0.375	91
12	16Hz_3C	PB1	0.5625	87.75
12	16Hz_3C	PB2	0.75	87
12	16Hz_3C	PB6	1.5	85.5
12	16Hz_6C	MB1	0.75	93.5
12	16Hz_6C	MB2	1.5	92.5
12	16Hz_6C	MB3	2.25	91.75
12	16Hz_6C	MB4	3	88.25
12	16Hz_6C	PB0	0.75	93.5
12	16Hz_6C	PB1	1.125	90.5
12	16Hz_6C	PB2	1.5	88.75
12	16Hz_6C	PB6	3	86.75
12	16Hz_6C	MB1	0.75	94.5
12	16Hz_6C	MB2	1.5	89.5
12	16Hz_6C	MB3	2.25	89.5
12	16Hz_6C	MB4	3	91
12	16Hz_6C	PB0	0.75	94.5
12	16Hz_6C	PB1	1.125	90.25
12	16Hz_6C	PB2	1.5	87.5
12	16Hz_6C	PB6	3	86.5
12	16Hz_6C	MB1	0.75	89
12	16Hz_6C	MB2	1.5	84.75
12	16Hz_6C	MB3	2.25	85.25
12	16Hz_6C	MB4	3	85
12	16Hz_6C	PB0	0.75	89
12	16Hz_6C	PB1	1.125	84.5
12	16Hz_6C	PB2	1.5	84
12	16Hz_6C	PB6	3	81.5
12	8Hz_3C	MB1	0.75	105.25
12	8Hz_3C	MB2	1.5	105.5
12	8Hz_3C	MB3	2.25	104.5
12	8Hz_3C	MB4	3	105.25
12	8Hz_3C	PB0	0.75	105.25
12	8Hz_3C	PB1	1.125	102.75
12	8Hz_3C	PB2	1.5	104.5
12	8Hz_3C	PB6	3	100.5
12	8Hz_3C	MB1	0.75	102.5
12	8Hz_3C	MB2	1.5	103
12	8Hz_3C	MB3	2.25	103.25
12	8Hz_3C	MB4	3	103.5
12	8Hz_3C	PB0	0.75	102.5
12	8Hz_3C	PB1	1.125	101.5
12	8Hz_3C	PB2	1.5	104
12	8Hz_3C	PB6	3	100
12	8Hz_3C	MB1	0.75	104
12	8Hz_3C	MB2	1.5	104
12	8Hz_3C	MB3	2.25	100.5
12	8Hz_3C	MB4	3	101.25
12	8Hz_3C	PB0	0.75	104
12	8Hz_3C	PB1	1.125	98.75
12	8Hz_3C	PB2	1.5	99.25
12	8Hz_3C	PB6	3	96.25
